# Supplementary material for: Determining HER2 Status by Artificial Intelligence: An Investigation of Primary, Metastatic, and HER2 Low Breast Tumors
Source: Diagnostics (Basel). 2023 Jan 3;13(1):168. doi: 10.3390/diagnostics13010168 (PMC9818571; doi:10.3390/diagnostics13010168)
Supplement: Supplementary file 1 [file diagnostics-13-00168-s001.zip]

Archive with 1 entries (1 files):
- diagnostics-2079471-supplementary.pdf
